# Supplementary material for: New Detection Platform for Screening Bacteria in Liquid Samples
Source: Biosensors (Basel). 2021 May 1;11(5):142. doi: 10.3390/bios11050142 (PMC8147366; doi:10.3390/bios11050142)
Supplement: Supplementary file 1 [file biosensors-11-00142-s001.zip]

Archive with 1 entries (1 files):
- biosensors-1167650-supplementary.pdf
